# Supplementary material for: Longitudinal Follow-Up Using the Heel Enthesitis Magnetic Resonance Imaging Scoring System (HEMRIS) Shows Minimal Changes in Heel Enthesitis Assessed in Spondyloarthritis and Psoriasis Patients
Source: J Pers Med. 2022 Oct 25;12(11):1765. doi: 10.3390/jpm12111765 (PMC9693157; doi:10.3390/jpm12111765)
Supplement: Supplementary file 1 [file jpm-12-01765-s001.zip]

Archive with 1 entries (1 files):
- jpm-1955343-supplementary.pdf
